# Supplementary material for: Definitive Characterization of CA 19-9 in Resectable Pancreatic Cancer Using a Reference Set of Serum and Plasma Specimens
Source: PLoS One. 2015 Oct 2;10(10):e0139049. doi: 10.1371/journal.pone.0139049 (PMC4592020; doi:10.1371/journal.pone.0139049)
Supplement: S2 File — (XLSX) [file pone.0139049.s002.xlsx]

## Sheet: panref
Subject	CA19-9 U/mL (Assay 1)	CA19-9 U/mL (Assay 2)		Supplementary Information for Haab et al., Pancreatic Cancer Reference Set, 2015
1	20.7	2.39
2	8.8	7.79
3	30.1	10.44
4	413.06	140.49
5	69.6	37.41
6	30.9	76.11
7	1364.66	985.47
8	551.71	282.91
9	40.6	35.51
10	75.26	57.99
11	380	314.04
12	14.63	13.74
13	58.3	31.11
14	5.6	65.49
15	22	9.32
16	7.7	19.46
17	55.1	29.84
18	0.12	14.47
19	522.8	1911.81
20	71.4	53.91
21	26.75	20.87
22	0	47.75
23	20.1	6.19
24	15.95	18.85
25	283	334.45
26	16.5	21.25
27	3.72	201.03
28	1560.1	1622.39
29	27.2	20.36
30	12.5	3.25
31	6.88	2.3
32	0.5	0.9
33	7.8	9.51
34	214.3	383.34
35	20.22	22.46
36	13	29.5
37	133.6	35.93
38	24	15.88
39	87.5	55.11
40	86	20.11
41	118.6	65.83
42	0.17	10.07
43	127.7	77.07
44	71.4	83.27
45	86.6	269.18
46	67.5	44.01
47	0.82	1.17
48	49.58	20.81
49	245.6	107.87
50	25.3	13.4
51	11.6	0.31
52	434.6	173.39
53	1.8	4.4
54	0.3	16.73
55	54.2	43.41
56	29.02	17.04
57	600	345.73
58	36.3	54.42
59	1.23	31.95
60	7.7	4.31
61	18.8	16.85
62	17.3	7.69
63	35.4	13.44
64	6.37	8.13
65	11.2	18.16
66	3.9	8.94
67	1.8	8.11
68	42	68.8
69	62.1	50.62
70	54.2	53.67
71	7.4	12.13
72	17.7	21.53
73	30.4	28.01
74	440.27	55.75
75	43.62	46.47
76	9.3	7.81
77	17.5	27.18
78	254.9	364.83
79	50.07	31.09
80	14.5	17.13
81	19.47	5.21
82	222.49	181.85
83	8	12.18
84	24.5	24.1
85	16.22	6.92
86	17.5	12.55
87	129.8	50.19
88	31	18.27
89	15.79	0.04
90	16.7	4.03
91	8.7	5.79
92	39.7	20.24
93	48.5	39.57
94	44.2	46.67
95	0.33	1.53
96	0.21	0.41
97	361.58	189.39
98	8	13.11
99	937.69	1726.74
100	22	5.2
101	45.28	25.66
102	9.1	12.97
103	57.9	50.26
104	19.1	6.2
105	22.1	21.54
106	1328.84	303.85
107	62.9	98.91
108	21.2	12.31
109	161.25	43.56
110	28.65	9.51
111	19.9	6.99
112	3.4	0.95
113	12.43	10.37
114	16.01	32.68
115	16.6	21.17
116	12.87	208.77
117	4.8	11.65
118	6.94	2.69
119	7.5	16.55
120	403.1	156.69
121	230.02	2608.35
122	1.9	0.62
123	7.1	8.33
124	9.16	7.81
125	5.6	6.63
126	4	15.62
127	2.7	13.03
128	15.1	11.93
129	151.5	56.25
130	13.34	9.6
131	9.5	15.03
132	11.52	11.28
133	108.9	111.84
134	91.2	99.91
135	22.8	22.16
136	2.32	13.83
137	49.2	52.94
138	29.46	17.43
139	46.7	52.47
140	10.08	30.09
141	26.11	63.53
142	16.9	18.48
143	31.4	17.72
144	0.13	5.21
145	40	61.88
146	11.51	8.47
147	20.42	26.74
148	291	266.53
149	0	2.42
150	8.2	7.93
151	242.5	2611.96
152	40.9	24.84
153	18.9	13.12
154	9.9	13.44
155	27.05	31.31
156	19.49	14.65
157	21.86	18.89
158	14.87	18.07
159	19.8	35.3
160	22.93	13.37
161	18.28	3.82
162	392.8	1291.1
163	31.2	34.26
164	23.4	49.75
165	0	6.85
166	10.95	14.38
167	0	0
168	39.7	23.94
169	6.2	8.25
170	0	5.74
171	3.02	8.56
172	56	24.75
173	16.6	11.17
174	5.2	0.08
175	14.21	12.17
176	134.2	155.18
177	8	9.54
178	6.3	2.64
179	21.8	25.73
180	9.9	6.85
181	21.8	14.1
182	9.3	170.09
183	0	13.87
184	2.29	0.04
185	8.54	0.61
186	20.1	23.41
187	6.6	9.51
188	31.4	14.45
189	0	4.95
190	17.73	15.49
191	40.9	31.59
192	11.7	7.89
193	23.6	47.89
194	8.1	8.01
195	600	344.41
196	551.85	170.85
197	48.7	28.65
198	9.2	17.13
199	1.8	4.75
200	14.8	14.89
201	196.88	102.19
202	14.6	10.53
203	0.6	214.67
204	166.11	92.57
205	90.91	70.66
206	13.6	25.73
207	13.8	14.44
208	11.3	14.05
209	7.87	0.71
210	71.9	18.93
211	40.61	70.72
212	1.3	8.91
213	5.72	5.08
214	0	2.47
215	5.8	5.17
216	11.27	101.6
217	9.05	3.88
218	4.9	8.43
219	3.2	8.62
220	31.9	23.96
221	43.7	13.08
222	0.89	2.46
223	33.4	30.25
224	1490.6	343.29
225	2.5	17.77
226	679.6	1847.57
227	48.8	40.01
228	6.3	6.83
229	33.88	13.93
230	6.1	9.84
231	275.7	103.51
232	20.1	8.64
233	13.3	20.52
234	213.5	110.09
235	10.3	16.43
236	1.3	7.59
237	13.4	13.78
238	2.8	88.55
239	7.94	38.48
240	45	50.22
241	8.6	9.39
242	8.7	15.4
243	16	15.31
244	14.99	4.51
245	15.7	14.1
246	5	15.21
247	37.1	168.37
248	17.9	14.55
249	12.1	15.85
250	6	10.48
251	11	11.5
252	43.2	21.2
